# Supplementary material for: Cold Plasma Treatment as an Alternative for Ochratoxin A Detoxification and Inhibition of Mycotoxigenic Fungi in Roasted Coffee
Source: Toxins (Basel). 2019 Jun 13;11(6):337. doi: 10.3390/toxins11060337 (PMC6628446; doi:10.3390/toxins11060337)
Supplement: Supplementary file 1 [file toxins-11-00337-s001.zip]

Archive with 1 entries (1 files):
- toxins-522947-supple-peer review.xlsx
