# Supplementary material for: Cold Plasma Treatment as an Alternative for Ochratoxin A Detoxification and Inhibition of Mycotoxigenic Fungi in Roasted Coffee
Source: Toxins (Basel). 2019 Jun 13;11(6):337. doi: 10.3390/toxins11060337 (PMC6628446; doi:10.3390/toxins11060337)
Supplement: Supplementary file 1 [file toxins-11-00337-s001.zip › toxins-522947-supple-peer review.xlsx]

## Sheet: A. westerdijikiae 
Cold plasma treatment on roasted inoculated with A. westerdijikiae spores (1.5E7) at 30 Volts and 1.5 L/min
Time	R1	Dil	Log	R2	Dil	Log	R3	Dil	Log	Average	StDev		R2	Dil	Log	R3	Dil	Log	R4	Dil	Log	Average	StDev
0	6	150000	5.17609	7	175000	5.24304	5	125000	5.09691	5.17201	0.0731493		5	125000	5.09691	6	150000	5.17609	5	125000	5.09691	5.1233	0.0457153
1	21	105000	5.02119	22	110000	5.04139	22	110000	5.04139	5.03466	0.0116644		23	115000	5.0607	24	120000	5.07918	14	70000	4.8451	4.99499	0.130141
2	15	75000	4.87506	15	75000	4.87506	17	85000	4.92942	4.89318	0.0313834		13	65000	4.81291	10	50000	4.69897	12	60000	4.77815	4.76334	0.0583969
4	5	25000	4.39794	6	30000	4.47712	5	25000	4.39794	4.42433	0.0457153		4	20000	4.30103	3	15000	4.17609	3	15000	4.17609	4.21774	0.0721334
5	2	10000	4	1	5000	3.69897	2	10000	4	3.89966	0.1738		1	5000	3.69897	6	30000	4.47712	3	15000	4.17609	4.11739	0.392382
6	0	0	1	0	0	1	0	0	1	1	0		0	0	1	0	0	1	0	0	1	1	0
8	0	0	1	0	0	1	0	0	1	1	0		0	0	1	0	0	1	0	0	1	1	0
10	0	0	1	0	0	1	0	0	1	1	0		0	0	1	0	0	1	0	0	1	1	0
12	0	0	1	0	0	1	0	0	1	1	0		0	0	1	0	0	1	0	0	1	1	0
14	0	0	1	0	0	1	0	0	1	1	0		0	0	1	0	0	1	0	0	1	1	0
16	0	0	1	0	0	1	0	0	1	1	0		0	0	1	0	0	1	0	0	1	1	0
18	0	0	1	0	0	1	0	0	1	1	0		0	0	1	0	0	1	0	0	1	1	0
Time			Average	StDev
0	5.17201	5.1233	5.14766	0.0344427
1	5.03466	4.99499	5.01483	0.028048
2	4.89318	4.76334	4.82826	0.0918076
4	4.42433	4.21774	4.32104	0.146086
5	3.89966	4.11739	4.00853	0.153964
6	1	1	1	0
8	1	1	1	0
10	1	1	1	0
12	1	1	1	0
14	1	1	1	0
16	1	1	1	0
18	1	1	1	0
Time 0 to 5
Y= 0.2308 x + 5.2181
4.33276
Time 5 to 6
y= 3.0085x + 19.051
0.332392

## Sheet: A. versicolor
Cold plasma treatment on roasted inoculated with A. versicolor spores (1.5E7) at 30 Volts and 1.5 L/min
Time	R1	Dil	Log	R2	Dil	Log	R3	Dil	Log	Average	StDev			R2	Dil	Log	R3	Dil	Log	R4	Dil	Log	Average	StDev
0	12	300000	5.47712	11	275000	5.43933	13	325000	5.51188	5.47611	0.0362859			18	450000	5.65321	9	225000	5.35218	13	325000	5.51188	5.50576	0.150608
1	24	120000	5.07918	25	125000	5.09691	26	130000	5.11394	5.09668	0.0173822			21	105000	5.02119	29	145000	5.16137	26	130000	5.11394	5.09883	0.0713004
2	17	85000	4.92942	13	65000	4.81291	13	65000	4.81291	4.85175	0.0672645			19	95000	4.97772	18	90000	4.95424	17	85000	4.92942	4.9538	0.0241554
4	6	30000	4.47712	6	30000	4.47712	8	40000	4.60206	4.51877	0.0721334			4	20000	4.30103	4	20000	4.30103	7	35000	4.54407	4.38204	0.140318
5	2	10000	4	2	10000	4	2	10000	4	4	0			3	15000	4.17609	2	10000	4	2	10000	4	4.0587	0.101666
6	0	0	1	0	0	1	0	0	1	1	0			0	0	1	0	0	1	0	0	1	1	0
8	0	0	1	0	0	1	0	0	1	1	0			0	0	1	0	0	1	0	0	1	1	0
10	0	0	1	0	0	1	0	0	1	1	0			0	0	1	0	0	1	0	0	1	1	0
12	0	0	1	0	0	1	0	0	1	1	0			0	0	1	0	0	1	0	0	1	1	0
14	0	0	1	0	0	1	0	0	1	1	0			0	0	1	0	0	1	0	0	1	1	0
16	0	0	1	0	0	1	0	0	1	1	0			0	0	1	0	0	1	0	0	1	1	0
18	0	0	1	0	0	1	0	0	1	1	0			0	0	1	0	0	1	0	0	1	1	0
Time			Average	StDev
0	5.47611	5.50576	5.49094	0.0209636
1	5.09668	5.09883	5.09776	0.00152406
2	4.85175	4.9538	4.90277	0.0721577
4	4.51877	4.38204	4.45041	0.096679
5	4	4.0587	4.02935	0.0415051
6	1	1	1	0
8	1	1	1	0
10	1	1	1	0
12	1	1	1	0
14	1	1	1	0
16	1	1	1	0
18	1	1	1	0
Time 0 to 5
Y=0.272 x + 5.4472
3.67647
Time 5 to 6
Y= 3.0292 x + 19.176
0.330109

## Sheet: A. steynii
Cold plasma treatment on roasted inoculated with A. steynii spores (1.5E7) at 30 Volts and 1.5 L/min
Time	R1	Dil	Log	R2	Dil	Log	R3	Dil	Log	Average	StDev			Time	R2	Dil	Log	R3	Dil	Log	R4	Dil	Log	Average	StDev
0	5	125000	5.09691	4	100000	5	4	100000	5	5.0323	0.055951			0	5	125000	5.09691	4	100000	5	9	225000	5.35218	5.1497	0.181929
1	18	90000	4.95424	17	85000	4.92942	16	80000	4.90309	4.92892	0.02558			1	14	70000	4.8451	12	60000	4.77815	9	45000	4.65321	4.75882	0.0973923
2	11	55000	4.74036	9	45000	4.65321	12	60000	4.77815	4.72391	0.0640739			2	9	45000	4.65321	9	45000	4.65321	10	50000	4.69897	4.66847	0.0264181
4	3	15000	4.17609	4	20000	4.30103	5	25000	4.39794	4.29169	0.111219			4	7	35000	4.54407	6	30000	4.47712	3	15000	4.17609	4.39909	0.196005
5	4	20000	4.30103	7	35000	4.54407	9	22500	4.35218	4.39909	0.12813			5	4	10000	4	8	20000	4.30103	9	22500	4.35218	4.21774	0.190293
6	0	0	1	0	0	1	0	0	1	1	0			6	0	0	1	0	0	1	0	0	1	1	0
8	0	0	1	0	0	1	0	0	1	1	0			8	0	0	1	0	0	1	0	0	1	1	0
10	0	0	1	0	0	1	0	0	1	1	0			10	0	0	1	0	0	1	0	0	1	1	0
10	0	0	1	0	0	1	0	0	1	1	0			10	0	0	1	0	0	1	0	0	1	1	0
12	0	0	1	0	0	1	0	0	1	1	0			12	0	0	1	0	0	1	0	0	1	1	0
16	0	0	1	0	0	1	0	0	1	1	0			16	0	0	1	0	0	1	0	0	1	1	0
18	0	0	1	0	0	1	0	0	1	1	0			18	0	0	1	0	0	1	0	0	1	1	0
Time			Average	StDev
0	5.0323	5.1497	5.091	0.0830102
1	4.92892	4.75882	4.84387	0.120276
2	4.72391	4.66847	4.69619	0.0392047
4	4.29169	4.39909	4.34539	0.0759478
5	4.2571	4.21774	4.23742	0.0278363
6	1	1	1	0
8	1	1	1	0
10	1	1	1	0
12	1	1	1	0
14	1	1	1	0
16	1	1	1	0
18	1	1	1	0
Time 0 to 5
y=0.1691 x + 5.0486
5.91366
Time 5 to 6
Y=3.2374 x + 20.425
0.30889

## Sheet: A. niger
Cold plasma treatment on roasted inoculated with A. niger spores (1.5E7) at 30 Volts and 1.5 L/min
Time	R1	Dil	Log	R2	Dil	Log	R3	Dil	Log	Average	StDev		Time	R2	Dil	Log	R4	Dil	Log	R5	Dil	Log	Average	StDev
0	27	675000	5.8293	20	500000	5.69897	20	500000	5.69897	5.74241	0.0752482		0	18	450000	5.65321	19	475000	5.67669	14	350000	5.54407	5.62466	0.0707736
1	70	350000	5.54407	79	395000	5.5966	67	335000	5.52504	5.55524	0.0370606		1	67	335000	5.52504	61	305000	5.4843	55	275000	5.43933	5.48289	0.0428734
2	30	150000	5.17609	38	190000	5.27875	33	165000	5.21748	5.22411	0.0516509		2	36	180000	5.25527	28	140000	5.14613	24	120000	5.07918	5.16019	0.0888843
4	11	55000	4.74036	10	50000	4.69897	9	45000	4.65321	4.69752	0.0435933		4	12	60000	4.77815	9	45000	4.65321	7	35000	4.54407	4.65848	0.11713
5	8	40000	4.60206	8	40000	4.60206	6	30000	4.47712	4.56041	0.0721334		5	5	25000	4.39794	7	35000	4.54407	9	45000	4.65321	4.53174	0.128082
6	0	0		0	0	0	1	0	1	1	0		6	0	0	1	0	0	1	0	0	1	1	0
8	0	0	1	0	0	0	1	0	1	1	0		8	0	0	1	0	0	1	0	0	1	1	0
10	0	0	1	0	0	0	1	0	1	1	0		10	0	0	1	0	0	1	0	0	1	1	0
12	0	0	1	0	0	0	1	0	1	1	0		12	0	0	1	0	0	1	0	0	1	1	0
14	0	0	1	0	0	0	1	0	1	1	0		12	0	0	1	0	0	1	0	0	1	1	0
16	0	0	1	0	0	0	1	0	1	1	0		16	0	0	1	0	0	1	0	0	1	1	0
18	0	0	1	0	0	0	1	0	1	1	0		18	0	0	1	0	0	1	0	0	1	1	0
Time			Average	StDev
0	5.74241	5.62466	5.68354	0.0832664
1	5.55524	5.48289	5.51906	0.0511551
2	5.22411	5.16019	5.19215	0.0451952
4	4.69752	4.65848	4.678	0.0276039
5	4.56041	4.53174	4.54608	0.0202753
6	1	1	1	0
8	1	1	1	0
10	1	1	1	0
12	1	1	1	0
14	1	1	1	0
16	1	1	1	0
18	1	1	1	0
Time 0 to 5
y=0.2407 x + 5.7014
4.15455
Time 5 to 6
y=3.5461 x + 22.276
0.282

## Sheet: Detoxification
Cold plasma treatment to detoxify OTA produced by A. westerdijikiae					HPLC determination
	Area	Concentration	Ug/Kg	Average	StDev
Control	2554.4	0.942722	94.2722	96.457	3.08981
Control	2672.8	0.986419	98.6419
1 min	2350.1	0.867324	86.7324	89.8657	4.43116
1 min	2519.9	0.92999	92.999
4 min	2528.2	0.933053	93.3053	81.3423	16.9183
4 min	1879.9	0.693792	69.3792
8 min	2374.6	0.876366	87.6366	77.1774	14.7914
8 min	1807.8	0.667183	66.7183
12 min	1833.3	0.676594	67.6594	73.6216	8.43173
12 min	2156.4	0.795837	79.5837
16 min	1280.9	0.472727	47.2727	62.8967	22.0958
16 min	2127.6	0.785208	78.5208
20 min	1607.3	0.593187	59.3187	51	5.26363
20 min	1809	0.667626	66.7626
24 min	1494.7	0.551631	55.1631	54.3973	1.083
24 min	1453.2	0.536315	53.6315
30 min	1192	0.439917	43.9917	38	4.20151
30 min	1031	0.380499	38.0499
Cold plasma treatment to detoxify OTA produced by A. steynii
	Area	Concentration	Ug/Kg	Average	StDev
Control	1904.5	0.702871	70.2871	67.6945	3.66654
Control	1764	0.651019	65.1019
1 min	1713	0.632197	63.2197	64.5796	1.9233
1 min	1786.7	0.659396	65.9396
4 min	1505.4	0.55558	55.558	59.0788	4.97918
4 min	1696.2	0.625996	62.5996
8 min	1463.7	0.54019	54.019	55.176	1.63624
8 min	1526.4	0.56333	56.333
12 min	1235.6	0.456008	45.6008	49.487	5.49589
12 min	1446.2	0.533732	53.3732
16 min	1219.4	0.45003	45.003	43.7592	1.75889
16 min	1152	0.425155	42.5155
20 min	1135.8	0.419176	41.9176	41.4231	0.699382
20 min	1109	0.409286	40.9286
24 min	1067.8	0.39408	39.408	38.2824	1.59188
24 min	1006.8	0.371568	37.1568
30 min	864.7	0.319125	31.9125	31.9125	0.0319237
30 min	987.03	0.364271	36.4271
Cold plasma treatment to detoxify OTA produced by A. versicolor
	Area	Concentration	Ug/Kg	Average	StDev
Control	1885.4	0.695822	69.5822	76.7401	10.1228
Control	2273.3	0.83898	83.898
1 min	2112.5	0.779635	77.9635	76.6128	1.91025
1 min	2039.3	0.75262	75.262
4 min	2254.3	0.831968	83.1968	75.441	10.9683
4 min	1834	0.676853	67.6853
8 min	1438.8	0.531001	53.1001	69.1966	22.7638
8 min	2311.1	0.85293	85.293
12 min	1806.7	0.666777	66.6777	68.3625	2.3826
12 min	1898	0.700472	70.0472
16 min	1648	0.608208	60.8208	67.08	8.85188
16 min	1987.2	0.733392	73.3392
20 min	1700.4	0.627547	62.7547	63.6718	1.29699
20 min	1750.1	0.645889	64.5889
24 min	1970.7	0.727303	72.7303	63.2806	13.3639
24 min	1458.6	0.538308	53.8308
30 min	1676.7	0.6188	61.88	57.1837	6.64152
30 min	1422.2	0.524875	52.4875
Cold plasma treatment to detoxify OTA produced by A. niger
	Area	Concentration	Ug/Kg	Average	StDev
Control	2697.8	0.995645	99.5645	91.0337	12.0643
Control	2235.5	0.82503	82.503
1 min	2298.1	0.848133	84.8133	87.3136	3.53606
1 min	2433.6	0.89814	89.814
4 min	1934.8	0.714054	71.4054	72.8133	1.99115
4 min	2011.1	0.742213	74.2213
8 min	1920.3	0.708702	70.8702	71.7763	1.28133
8 min	1969.4	0.726823	72.6823
12 min	1828.5	0.674823	67.4823	69.5066	2.86277
12 min	1938.2	0.715309	71.5309
16 min	1761	0.649911	64.9911	66.4028	1.99637
16 min	1837.5	0.678144	67.8144
20 min	1962.5	0.724277	72.4277	65.375	9.97403
20 min	1580.3	0.583223	58.3223
24 min	1662.6	0.613596	61.3596	63.7659	3.40296
24 min	1793	0.661721	66.1721
30 min	1489.1	0.549565	54.9565	54.3494	0.85857
30 min	1456.2	0.537422	53.7422
